# Supplementary material for: Metagenomics-Based Analysis of the Age-Related Cumulative Effect of Antibiotic Resistance Genes in Gut Microbiota
Source: Antibiotics (Basel). 2021 Aug 20;10(8):1006. doi: 10.3390/antibiotics10081006 (PMC8388928; doi:10.3390/antibiotics10081006)
Supplement: Supplementary file 1 [file antibiotics-10-01006-s001.zip]

Archive with 5 entries (5 files):
- Figure S1.pdf
- Figure S2.pdf
- Figure S3.pdf
- Figure S4.pdf
- Supplementary Table 1-2.pdf
